# Supplementary material for: lncRNA NAS1 Deficiency Drives Cisplatin Resistance via NR2F1-Mediated TGFB1/NF-κB Signaling Axis in NSCLC
Source: Cancers (Basel). 2026 Apr 3;18(7):1159. doi: 10.3390/cancers18071159 (PMC13072194; doi:10.3390/cancers18071159)
Supplement: Supplementary file 1 [file cancers-18-01159-s001.zip]

Archive with 2 entries (2 files):
- cancers-4193733-supplementary.pdf
- File S1.pdf
